# Supplementary material for: Revealing the biomolecular response of glioma cells to helium, carbon and oxygen minibeam radiation therapy using synchrotron-based infrared microspectroscopy
Source: Analyst. 2026 Jun 22;151(15):4424–42. doi: 10.1039/d5an01327e (PMC13285976; doi:10.1039/d5an01327e)
Supplement: AN-151-D5AN01327E-s001 [file AN-151-D5AN01327E-s001.txt]

File Name : figs1.pdf

Caption : figure s1

File Name : figs2.pdf

Caption : figure s2

File Name : figs3.pdf

Caption : figure s3

File Name : figs4.pdf

Caption : figure s4

File Name : figs5.pdf

Caption : figure s5

File Name : figs6.pdf

Caption : figure s6

File Name : figs7.pdf

Caption : figure s7

File Name : figs8.pdf

Caption : figure s8
