# Supplementary material for: Revealing the biomolecular response of glioma cells to helium, carbon and oxygen minibeam radiation therapy using synchrotron-based infrared microspectroscopy
Source: Analyst. 2026 Jun 22;151(15):4424–42. doi: 10.1039/d5an01327e (PMC13285976; doi:10.1039/d5an01327e)
Supplement: AN-151-D5AN01327E-s003 [file AN-151-D5AN01327E-s003.tex]

\documentclass[11pt, a4paper]{article}


\usepackage{graphicx}
\usepackage{subcaption}
\usepackage{caption}
\usepackage{xcolor}
\captionsetup[figure]{font=footnotesize,labelfont=bf,labelsep=period}
\captionsetup[table]{font=footnotesize,labelfont=bf,labelsep=period}
\usepackage{float}
\usepackage{pdflscape}
\usepackage[hidelinks]{hyperref}
\usepackage[T1]{fontenc}
\usepackage{authblk}
\usepackage{upgreek}
\usepackage[left=2cm, right=2cm, top=1.785cm, bottom=2.0cm]{geometry}


\linespread{1.5}

\tolerance=1
\emergencystretch=\maxdimen
\hyphenpenalty=10000
\hbadness=10000


\title{\bfseries	
	Supplementary Information\vspace*{0.5cm}
	
	
	\Large Revealing the biomolecular response of glioma cells \\
	\vspace*{-2.5mm} to helium, carbon and oxygen minibeam radiation therapy\\
	\vspace*{-2.5mm} using synchrotron-based infrared microspectroscopy
}

\author[1]{\normalsize Roberto~Gonz{\'a}lez-Vegas}
\author[2]{Olivier~Seksek}
\author[3,4]{Sara~Chiblak}
\author[3]{Stephan~Brons}
\author[3,4]{Amir~Abdollahi}
\author[5,6,7,8,9]{\\Yolanda~Prezado}
\author[10]{Ibraheem~Yousef}
\author[1,*]{Immaculada~Mart{\'i}nez-Rovira}


\affil[1]{\small\itshape Physics Department, Universitat Autònoma de Barcelona (UAB), \linebreak 08193 Bellaterra, Cerdanyola del Vallès, Barcelona, Spain \vspace*{2mm}}

\affil[2]{\small\itshape IJCLab, CNRS/IN2P3, Université Paris-Saclay, 91450 Orsay, France \vspace*{2mm}}

\affil[3]{\small\itshape Heidelberg Ion-Beam Therapy Center (HIT), Department of Radiation Oncology, Heidelberg University Hospital (UKHD), 69120 Heidelberg, Germany \vspace*{2mm}}

\affil[4]{\small\itshape Clinical Cooperation Unite Translational Radiation Oncology, German Cancer Consortium (DKTK) Core Center, National Center for Tumor Diseases (NCT), Heidelberg University Hospital (UKHD) and German Cancer Research Center (DKFZ), 69120 Heidelberg, Germany \vspace*{2mm}}

\affil[5]{\small\itshape Institut Curie, CNRS UMR3347, Inserm U1021, Signalisation Radiobiologie et Cancer, \linebreak Université PSL, 91400 Orsay, France \vspace*{2mm}}

\affil[6]{\small\itshape CNRS UMR3347, Inserm U1021, Signalisation Radiobiologie et Cancer, \linebreak Université Paris-Saclay, 91400 Orsay, France \vspace*{2mm}}

\affil[7]{\small\itshape New Approaches in Radiotherapy Lab, Center for Research in Molecular Medicine and Chronic Diseases (CIMUS), Instituto de Investigación Sanitaria de Santiago de Compostela (IDIS), \linebreak University of Santiago de Compostela, Santiago de Compostela, A Coruña, Spain \vspace*{2mm}}

\affil[8]{\small\itshape Oportunius Program, Galician Agency of Innovation (GAIN), Xunta de Galicia, \linebreak 15706 Santiago de Compostela, A Coruña, Spain \vspace*{2mm}}

\affil[9]{\small\itshape Institut Curie Centre de Recherche, Rue Henri Becquerel, 91410 Orsay, France \vspace*{2mm}}

\affil[10]{\small\itshape MIRAS Beamline, ALBA-CELLS Synchrotron, 08209 Cerdanyola del Vallès, Barcelona, Spain \vspace*{5mm}}

\affil[*]{\small Corresponding author. E-mail address: \href{mailto:Immaculada.Martinez@uab.cat}{\texttt{Immaculada.Martinez@uab.cat}}\vspace*{2mm}}

\date{}


\begin{document}
	\maketitle	
	\setcounter{page}{1}
	\renewcommand{\thepage}{S-\arabic{page}}
	\renewcommand{\thefigure}{S\arabic{figure}}
	\setcounter{figure}{0}	
	

	\newgeometry{left=0.5cm, right=1cm, top=1.785cm, bottom=2.0cm}
	\begin{landscape}	
		\begin{figure*}[h!]
			\centering
			\includegraphics[width=\textwidth]{FigS1.pdf}
			
			\caption{\scriptsize PCA in the FP (1467--950\,cm$^{-1}$, top) and HW (3000--2800\,cm$^{-1}$, bottom) spectral regions of F98 cells irradiated with carbon (left) or oxygen (right) ions. For each ion species, results for 1.5\,Gy (first column), 5\,Gy (second column) and 10\,Gy (third column) are shown. Each point of the PCA scores represents a cell spectrum, and colours correspond to the irradiation configurations: blue for Control, red for BB and green for MBRT. PC1-PC2 and PC1-PC3 score plots are representations of two different factorial planes corresponding to the same PCA. Explained variances by the PCs are included in parentheses. In the loadings, the contribution of each spectral band to data separation along PC1, PC2 or PC3 is indicated by solid blue lines, dashed red lines or dot-dashed green lines (respectively). The most relevant IR peaks contributing to the cluster delineation along PC1, PC2 or PC3 are indicated with blue, red or green labels and crosses (respectively). Indicated doses refer to the mean dose for both BB and MBRT configurations.}
			
			\label{fig:PCA-F98}
		\end{figure*}
	\end{landscape}
	
	
	\newgeometry{left=1.3cm, right=1cm, top=1.785cm, bottom=2.0cm}
	\begin{landscape}	
		\begin{figure*}[h!]
			\centering
			\includegraphics[width=\columnwidth]{FigS2.pdf}
			
			\caption{\scriptsize Pairwise PCA in the FP (1467--950\,cm$^{-1}$, top) and HW (3000--2800\,cm$^{-1}$, bottom) spectral regions of F98 cells subjected to 1.5\,Gy (left), 5\,Gy (centre) and 10\,Gy (right) carbon irradiations. Each point of the PCA scores represents a cell spectrum, and colours correspond to the irradiation configurations: blue for Control, red for BB and green for MBRT. For each dose, Control--BB (first column), Control--MBRT (second column) and BB--MBRT (third column) pairwise analyses are included. In the loadings, the contribution of each spectral band to data separation along PC1, PC2 or PC3 is indicated by solid blue, red lines or green lines (respectively). The most relevant IR peaks contributing to the cluster delineation along PC1, PC2 or PC3 are indicated with blue, red or green labels and crosses (respectively). Indicated doses refer to the mean dose for both BB and MBRT configurations.}
			
			\label{fig:pairwisePCA-F98carbon}
		\end{figure*}
	\end{landscape}
	
	
	\begin{landscape}	
		\begin{figure*}[h!]
			\centering
			\includegraphics[width=\columnwidth]{FigS3.pdf}
			
			\caption{\scriptsize Pairwise PCA in the FP (1467--950\,cm$^{-1}$, top) and HW (3000--2800\,cm$^{-1}$, bottom) spectral regions of F98 cells subjected to 1.5\,Gy (left), 5\,Gy (centre) and 10\,Gy (right) oxygen irradiations. Each point of the PCA scores represents a cell spectrum, and colours correspond to the irradiation configurations: blue for Control, red for BB and green for MBRT. For each dose, Control--BB (first column), Control--MBRT (second column) and BB--MBRT (third column) pairwise analyses are included. In the loadings, the contribution of each spectral band to data separation along PC1, PC2 or PC3 is indicated by solid blue, red lines or green lines (respectively). The most relevant IR peaks contributing to the cluster delineation along PC1, PC2 or PC3 are indicated with blue, red or green labels and crosses (respectively). Indicated doses refer to the mean dose for both BB and MBRT configurations.}
			
			\label{fig:pairwisePCA-F98oxygen}
		\end{figure*}
	\end{landscape}
	\restoregeometry
	
	
	\begin{figure*}[p]
		\centering
		\includegraphics[width=\textwidth]{FigS4.pdf}
		
		\caption{\scriptsize Violin plots showing the probability density distribution of the $\upnu_{\mathrm{as}}$CH$_2$/$\upnu_{\mathrm{as}}$CH$_3$ (first and third rows) and C$=$O/$\upnu_{\mathrm{as}}$CH$_3$ (second and fourth rows) spectral band ratios for F98 (top) and U-87~MG (bottom) cell lines. Results for 1.5\,Gy (first column) or 5\,Gy (second column) carbon irradiations and 1.5\,Gy (third column) and 5\,Gy (fourth column) oxygen irradiations are included. Colours correspond to the irradiation configurations: blue for Control (non-irradiated), red for BB and green for MBRT. $p$-value significance levels are indicated as: ns ($p$~$>$~0.05), * ($p$~$\leq$~0.05), ** ($p$~$\leq$~0.01), *** ($p$~$\leq$~0.001), **** ($p$~$\leq$~0.0001).}
		
		\label{fig:ratios}
	\end{figure*}
	
	
	\newgeometry{left=0.5cm, right=1cm, top=1.785cm, bottom=2.0cm}
	\begin{landscape}	
		\begin{figure*}[h!]
			\centering
			\includegraphics[width=1.17\textwidth]{FigS5.pdf}
			
			\caption{\scriptsize PCA in the FP (1467--950\,cm$^{-1}$, top) and HW (3000--2800\,cm$^{-1}$, bottom) spectral regions of U-87~MG cells irradiated with carbon (left), oxygen (centre) or helium (right) ions. For carbon and oxygen ions, results for 1.5\,Gy (first column), 5\,Gy (second column) and 10\,Gy (third column) are shown. Each point of the PCA scores represents a cell spectrum, and colours correspond to the irradiation configurations: blue for Control, red for BB and green for MBRT. PC1-PC2 and PC1-PC3 score plots are representations of two different factorial planes corresponding to the same PCA. Explained variances by the PCs are included in parentheses. In the loadings, the contribution of each spectral band to data separation along PC1, PC2 or PC3 is indicated by solid blue lines, dashed red lines or dot-dashed green lines (respectively). The most relevant IR peaks contributing to the cluster delineation along PC1, PC2 or PC3 are indicated with blue, red or green labels and crosses (respectively). Indicated doses refer to the mean dose for both BB and MBRT configurations.}
			
			\label{fig:PCA-U87}
		\end{figure*}
	\end{landscape}
	
	
	\newgeometry{left=1.3cm, right=1cm, top=1.785cm, bottom=2.0cm}
	\begin{landscape}	
		\begin{figure*}[h!]
			\centering
			\includegraphics[width=\columnwidth]{FigS6.pdf}
			
			\caption{\scriptsize Pairwise PCA in the FP (1467--950\,cm$^{-1}$, top) and HW (3000--2800\,cm$^{-1}$, bottom) spectral regions of U-87~MG cells subjected to 1.5\,Gy (left), 5\,Gy (centre) and 10\,Gy (right) carbon irradiations. Each point of the PCA scores represents a cell spectrum, and colours correspond to the irradiation configurations: blue for Control, red for BB and green for MBRT. For each dose, Control--BB (first column), Control--MBRT (second column) and BB--MBRT (third column) pairwise analyses are included. In the loadings, the contribution of each spectral band to data separation along PC1, PC2 or PC3 is indicated by solid blue, red lines or green lines (respectively). The most relevant IR peaks contributing to the cluster delineation along PC1, PC2 or PC3 are indicated with blue, red or green labels and crosses (respectively). Indicated doses refer to the mean dose for both BB and MBRT configurations.}
			
			\label{fig:pairwisePCA-U87carbon}
		\end{figure*}
	\end{landscape}
	
	
	\begin{landscape}	
		\begin{figure*}[h!]
			\centering
			\includegraphics[width=\columnwidth]{FigS7.pdf}
			
			\caption{\scriptsize Pairwise PCA in the FP (1467--950\,cm$^{-1}$, top) and HW (3000--2800\,cm$^{-1}$, bottom) spectral regions of U-87~MG cells subjected to 1.5\,Gy (left), 5\,Gy (centre) and 10\,Gy (right) oxygen irradiations. Each point of the PCA scores represents a cell spectrum, and colours correspond to the irradiation configurations: blue for Control, red for BB and green for MBRT. For each dose, Control--BB (first column), Control--MBRT (second column) and BB--MBRT (third column) pairwise analyses are included. In the loadings, the contribution of each spectral band to data separation along PC1, PC2 or PC3 is indicated by solid blue, red lines or green lines (respectively). The most relevant IR peaks contributing to the cluster delineation along PC1, PC2 or PC3 are indicated with blue, red or green labels and crosses (respectively). Indicated doses refer to the mean dose for both BB and MBRT configurations.}
			
			\label{fig:pairwisePCA-U87oxygen}
		\end{figure*}
	\end{landscape}
	\restoregeometry
	
	
	\begin{figure*}[p]
		\centering
		\includegraphics[width=0.92\textwidth]{FigS8.pdf}
		
		\caption{\scriptsize Pairwise PCA in the FP (1467--950\,cm$^{-1}$, top) and HW (3000--2800\,cm$^{-1}$, bottom) spectral regions of U-87~MG cells subjected to 10\,Gy helium irradiations. Each point of the PCA scores represents a cell spectrum, and colours correspond to the irradiation configurations: blue for Control, red for BB and green for MBRT. For each spectral region, Control--BB (first column), Control--MBRT (second column) and BB--MBRT (third column) pairwise analyses are included. In the loadings, the contribution of each spectral band to data separation along PC1, PC2 or PC3 is indicated by solid blue, red lines or green lines (respectively). The most relevant IR peaks contributing to the cluster delineation along PC1, PC2 or PC3 are indicated with blue, red or green labels and crosses (respectively). A single mean dose of 10\,Gy was studied for both BB and MBRT modalities.}
		
		\label{fig:pairwise-u87-he10}
	\end{figure*}

	
\end{document}
